# Supplementary material for: Exploration of tumor-suppressive microRNAs silenced by DNA hypermethylation in cervical cancer
Source: Virol J. 2013 Jun 3;10:175. doi: 10.1186/1743-422X-10-175 (PMC3674919; doi:10.1186/1743-422X-10-175)
Supplement: Additional file 2: Table S2 — Primers of Medip-qPCR. [file 1743-422X-10-175-S2.xls]

## Sheet: Sheet1
Tab.2 Primers of Medip-qPCR
Gene	Primer	Temperature(℃)	Length(bp)
hsa-mir-641	F:5’GGCCTAGCCGTAGTGATTATTT3’	60	101
	R:5’GTCCTTTAAGAGCGTCAGAACC3’
hsa-mir-1287	F: 5' AGTGTTTAGAGTTGCGGC 3'	60	116
	R: 5' AAACGTTTTAAAAAAACACGA 3'
hsa- mir-95	F:5’TAGCGTCTGGATAGGTCTCACT3’	60	279
	R:5’GCTGCTGTGGGACAAGGA3’
hsa-let-7a	F:5’GCATAACCTGGCCTTGTAGAAT3’	60	233
	R:5’TTTAGCCGAAGTCCCTCAGC3’
