# Supplementary material for: Exploration of tumor-suppressive microRNAs silenced by DNA hypermethylation in cervical cancer
Source: Virol J. 2013 Jun 3;10:175. doi: 10.1186/1743-422X-10-175 (PMC3674919; doi:10.1186/1743-422X-10-175)
Supplement: Additional file 3: Table S3 — The up-regulated microRNAs after 5-Aza treatment. [file 1743-422X-10-175-S3.xls]

## Sheet: Sheet1
Table3.The Up Regulated microRNAs after 5-Aza treatment
NAME	ID	C33A	NAME	ID	Caski	NAME	ID	Hela	NAME	ID	Siha
hsa-miRPlus-E1173	46740	52.5283	hsa-miR-1291	46281	20.0463	hsa-miR-338-3p	42592	507.66	hsa-miR-24	17506	1570.55
ebv-miR-BART6-3p	17561	37.5642	hsa-miR-1287	46440	8.55525	hsa-miR-32	11053	139.501	hsa-miR-16	10967	1058.48
hsa-miRPlus-F1035	46244	31.3587	hsa-miRPlus-F1094	46618	8.19272	hsa-miR-148a	10955	120.478	hsa-miR-19a	10997	616.124
hsa-miRPlus-F1202	46563	27.7268	hsa-miRPlus-F1212	46652	7.30303	hsa-miRPlus-F1147	46353	52.3609	hsa-miR-374a	27378	610.424
hsa-miRPlus-E1071	46874	24.7308	hsa-miRPlus-E1057	46444	7.16195	hsa-miRPlus-E1219	46545	37.5333	hsa-let-7f	46435	567.811
hsa-miR-542-5p	42811	21.3674	hsa-miRPlus-F1038	46505	5.68324	hsa-miR-654-3p	21498	36.5537	hsa-miRPlus-E1016	46466	544.718
hsa-miRPlus-E1175	46348	20.5328	hsa-miR-552	17668	5.6435	hsa-miR-590-5p	17503	31.3204	hsa-miR-374b	14302	502.641
hsa-miR-623	42593	17.2386	hsa-miRPlus-E1014	46769	4.4777	hsa-miR-126*	33596	26.3245	hsa-miR-93	30687	476.939
hsa-miR-548a-5p	30493	16.087	kshv-miR-K12-2	17470	4.4777	hsa-miR-29c	11041	24.0488	hsa-miR-15b	17280	458.207
hsa-miR-1291	46281	15.3407	ebv-miR-BART6-3p	17561	4.23979	hsa-miR-25	42682	23.7241	hsa-miR-17	42650	364.359
kshv-miR-K12-9*	42774	11.2773	hsa-miR-641	17530	4.0041	hsa-miR-493*	11125	19.7914	hsa-miR-15a	27720	353.144
hsa-miR-30c-1*	42702	10.8512	hsa-miRPlus-A1072	42793	3.78422	hsa-miR-889	42556	17.8059	hsa-let-7a	17748	348.222
hsa-miR-548e	46703	9.99575	hsa-miR-516a-3p/hsa-miR-516b*	11150	3.74577	hsa-miR-937	42514	17.0629	hsa-miR-130a	10138	259.492
hsa-miR-431*	42674	9.71247	hsa-miRPlus-F1088	46294	3.61661	hsa-miR-378*	11092	16.9641	hsa-let-7g	46438	255.121
hsa-miR-611	42901	9.50235	hsa-miRPlus-F1039	46841	3.48744	hsa-miR-362-3p	17893	15.4125	hsa-miRPlus-E1141	46303	243.677
hsa-miR-1183	46880	8.86439	hsa-miRPlus-E1071	46874	3.35828	hsa-miR-27a	46483	14.8952	hsa-miRPlus-E1136	46237	241.908
hsa-miRPlus-E1063	46937	8.38614	hsa-miR-542-5p	42811	3.32251	hsa-miR-182	10975	14.2322	hsa-miR-9	4040	208.933
hsa-miR-518f*	42688	8.38375	hsa-miRPlus-E1090	46715	3.24536	hsa-miRPlus-D1100	30768	14.0122	hsa-miR-30b	17565	160.046
ebv-miR-BART8*	17328	8.34666	hsa-miRPlus-E1027	46804	3.23959	hsa-miR-193a-5p	46443	13.6426	hsa-miRPlus-E1060	46394	147.437
hsa-miRPlus-E1028	46808	8.25904	hsa-miRPlus-D1100	30768	3.23773	hsa-miR-182*	10976	13.2583	hsa-miR-28-5p	42831	137.394
ebv-miR-BART19-3p	42522	8.21004	hsa-miR-302b*	42667	3.09995	hsa-miRPlus-E1139	46325	12.8548	hsa-miR-26a	11030	127.28
hsa-miRPlus-F1088	46294	8.1315	kshv-miR-K12-9*	42774	3.03106	hsa-let-7a*	17888	12.3937	hsa-let-7d	46437	122.724
kshv-miR-K12-6-3p	17488	7.50676	hsa-miRPlus-E1034	46587	3.00601	hsa-miR-10b	10925	12.3837	hsa-miR-25	42682	113.409
hsa-miRPlus-F1221	46825	7.23377	hsa-miR-548a-5p	30493	3.00468	hsa-miRPlus-E1028	46808	12.1054	hsa-miR-27a	46483	112.239
hsa-miR-194*	42570	6.94442	hsa-miRPlus-F1202	46563	2.98824	hsa-let-7f-1*	42768	11.8584	hsa-miR-182	10975	111.41
hsa-miRPlus-F1216	46100	6.54537	hsa-miRPlus-F1035	46244	2.88076	hsa-miR-30e*	11224	10.9045	hsa-miR-224	42473	103.983
hsa-miRPlus-E1018	46463	6.44165	hsa-miR-1262	46872	2.83039	hsa-miRPlus-E1067	46742	10.7953	hsa-miR-196a	10990	102.256
hsa-miRPlus-E1027	46804	6.36914	hsa-miR-623	42593	2.72825	hsa-miR-424	42965	10.4074	hsa-miR-101	31026	98.041
hsa-miRPlus-F1127	46815	6.30464	hsa-miRPlus-E1067	46742	2.7242	hsa-miR-500*	46406	10.3761	hsa-miR-191	10985	91.1361
hsa-miRPlus-F1240	46446	5.99788	hsa-miR-518f*	42688	2.68662	hsa-miR-195	13148	10.3761	hsa-miR-29b	11040	83.6008
hsa-miR-154*	42572	5.69798	hsa-miR-1286	46295	2.63674	hsa-miR-215	11015	10.2114	hsa-miRPlus-E1088	46512	74.6671
hsa-miRPlus-E1035	45944	5.6899	hsa-miR-608	42543	2.58329	hsa-miRPlus-F1240	46446	10.0617	hsa-miR-222	11023	73.6401
hsa-miR-615-5p	42690	5.56444	hsa-miR-95	11181	2.58329	hsa-miR-9	4040	9.9918	hsa-miR-98	11182	66.9874
hsa-miRPlus-E1067	46742	5.56053	ebv-miR-BART19-3p	42522	2.57891	hsa-miR-1280	46698	9.59327	hsa-miR-23b	11027	59.6308
hsa-miRPlus-E1042	46877	5.52491	hsa-miRPlus-F1225	46599	2.5622	hsa-miR-27b	46469	9.41535	hsa-miR-451	42866	58.5551
hsa-miRPlus-E1053	46280	5.40545	hsa-miR-30c-1*	42702	2.55809	hsa-miR-1258	46869	9.17019	hsa-miR-221	11022	58.4559
hsa-miRPlus-F1022	46526	5.34186	hsa-miR-1323	46614	2.53163	hsa-miR-135b	10942	9.03105	hsa-miR-18b	42644	57.6915
hsa-miRPlus-E1245	46711	5.17998	hsa-miRPlus-F1004	46635	2.48555	hsa-miRPlus-E1247	46445	8.89691	hsa-miR-215	11015	57.0006
hsa-miR-129-5p	42467	5.05701	hsa-miRPlus-E1056	46864	2.4369	hsa-miR-126	4610	8.83337	hsa-miR-106b	19582	54.5824
hsa-miR-373*	27545	5.00799	hsa-miRPlus-E1175	46348	2.41947	hsa-miR-181a	42865	8.80012	kshv-miR-K12-12	42516	52.1268
hsa-miRPlus-E1045	46307	4.9664	hsa-miRPlus-E1079	46225	2.41107	hsa-miR-138-2*	42454	8.6956	hsa-miR-96	13147	49.7459
hiv1-miR-H1	42533	4.71864	hsa-miRPlus-F1127	46815	2.40513	hsa-miR-425	17608	8.50264	hsa-miR-27b	46469	47.6732
hsa-miRPlus-F1023	46529	4.69125	hsa-miRPlus-E1245	46711	2.38112	hsa-miR-542-5p	42811	8.3997	hsa-miR-190	27536	47.0514
hsa-miRPlus-F1016	46392	4.55428	hsa-miRPlus-E1184	45883	2.31758	hsa-miR-339-3p	42912	8.26245	hsa-miR-140-5p	4700	46.1186
hsa-miR-937	42514	4.49498	hsa-miRPlus-F1223	46834	2.24898	hsa-miR-377	11091	8.235	hsa-miR-23a	42744	45.2359
hsa-miRPlus-E1196	46523	4.45155	hsa-miR-92a-2*	42801	2.23885	hsa-miR-524-5p	46235	8.0703	hsa-miRPlus-F1181	46329	45.0823
hsa-miRPlus-E1260	46653	4.27349	hsa-miRPlus-E1173	46740	2.2327	hsa-miR-1307	42681	8.0703	hsa-miR-886-5p	17885	43.7041
hsa-miRPlus-C1075	42819	4.18059	hsa-miR-432	11111	2.22979	hsa-miR-374b	14302	8.00191	hsa-miRPlus-F1195	46882	43.2686
hsa-miR-127-5p	42692	3.95693	hsa-miRPlus-E1042	46877	2.20283	hsa-miR-502-3p	46654	7.92619	hsa-miR-424	42965	42.7874
hsa-miRPlus-E1033	46749	3.95269	hsa-miR-1183	46880	2.19785	hsa-miR-33a	42716	7.91276	hsa-miR-1259	46923	42.6944
hsa-miR-92a-2*	42801	3.90041	hsa-miRPlus-F1216	46100	2.18323	hsa-miR-29b	11040	7.81539	hsa-miR-152	17676	42.1459
hsa-miRPlus-D1058	28534	3.85464	hsa-miR-1246	46514	2.18157	hsa-miR-518f*	42688	7.49385	hsa-miR-148b	19585	41.603
hsa-miRPlus-F1004	46635	3.84239	hsa-miRPlus-E1045	46307	2.1673	hsa-miR-196a	10990	7.44293	hsa-miR-559	31076	40.6777
hcmv-miR-US33-3p	42755	3.78382	kshv-miR-K12-6-3p	17488	2.16192	hsa-miR-362-5p	42503	7.39777	hsa-miR-140-3p	42630	37.0703
hsa-miRPlus-F1039	46841	3.75909	hsa-miR-615-5p	42690	2.15649	hsa-miR-19a	10997	7.06732	hsa-miRPlus-E1202	46648	35.9941
hsa-miR-491-3p	17927	3.63212	hsa-miRPlus-F1023	46529	2.14996	hsa-miR-140-5p	4700	7.00441	hsa-miR-148a	10955	35.8585
hsa-miRPlus-F1028	46250	3.56124	hsa-miRPlus-F1162	46308	2.14821	hsa-miR-487b	14285	6.78176	hsa-miR-30e*	11224	31.5518
hsa-miR-299-3p	11037	3.49765	hsa-miRPlus-F1221	46825	2.10455	hsa-miR-1323	46614	6.7527	hsa-miRPlus-E1219	46545	31.2985
hsa-miRPlus-F1223	46834	3.47221	hsa-miR-1290	46921	2.09839	hsa-miRPlus-E1012	46649	6.72525	hsa-miR-29c	11041	30.9185
hsa-miR-518d-5p/hsa-miR-520c-5p/hsa-miR-526a	42833	3.43405	hsa-miRPlus-E1018	46463	2.09184	kshv-miR-K12-12	42516	6.68298	hsa-miR-100	19581	30.3097
hsa-miRPlus-F1162	46308	3.36874	hsa-miRPlus-E1260	46653	2.06663	hsa-miR-668	42727	6.63985	hsa-miR-34a	27217	29.6014
hsa-miR-769-3p	42828	3.33866	hsa-miR-129-5p	42467	2.05072	hsa-miRPlus-E1234	46247	6.62917	hsa-miR-138-2*	42454	29.2776
hsa-miR-516a-3p/hsa-miR-516b*	11150	3.31843	hsa-miR-611	42901	2.03991	hcmv-miR-US33-3p	42755	6.588	hsa-miR-22	11020	28.919
hsa-miRPlus-E1234	46247	3.26447	ebv-miR-BART8*	17328	2.00205	hsa-miRPlus-E1082	46352	6.50908	hsa-miR-151-5p	11260	28.6543
hsa-miR-552	17668	3.26135				hsa-miR-149	42810	6.48506	hsa-miRPlus-E1139	46325	28.3966
hsa-miR-1246	46514	3.24792				hsa-miR-196b	10991	6.47519	hsa-miR-374b*	42476	27.438
hsa-miRPlus-F1080	46570	3.22207				hsa-miRPlus-F1037	46388	6.4233	hsa-miR-33a	42716	26.9457
hsa-miRPlus-F1147	46353	3.08861				hsa-miR-30e	28191	6.39335	hsa-miR-668	42727	26.3649
hsa-miR-622	17493	3.08249				hsa-miR-365	11078	6.37439	hsa-miRPlus-E1047	46475	25.5213
hcmv-miR-US25-2-3p	17529	2.99468				hsa-miR-193a-3p	10986	6.35833	hsa-miRPlus-F1212	46652	25.5207
hsa-miRPlus-F1225	46599	2.96925				hsa-miR-152	17676	6.3493	hsa-miR-196b	10991	24.873
hsa-miRPlus-E1172	46817	2.77054				hsa-miR-135b*	42615	6.34095	hsa-miR-363	11077	23.9847
hsa-miR-487b	14285	2.75187				hsa-miR-130a	10138	6.33761	hsa-miR-32	11053	22.8002
hsa-miR-26a-2*	42666	2.67093				hsa-miRPlus-F1028	46250	6.2586	hsa-miR-195	13148	22.282
hsa-miRPlus-E1205	46768	2.64322				hsa-miR-1262	46872	6.2586	hsa-miR-181a	42865	22.2023
hsa-miRPlus-E1056	46864	2.60734				hsa-miR-658	46451	6.2586	hsa-miR-338-3p	42592	21.6343
hsa-miR-193a-5p	46443	2.55222				hsa-miR-95	11181	6.25361	hsa-let-7a*	17888	20.7275
hsa-miR-302b*	42667	2.54374				hsa-miR-532-5p	17624	6.13343	hsa-miR-590-5p	17503	20.7275
hsa-miRPlus-F1163	46601	2.54374				hsa-miR-1287	46440	6.1198	hsa-let-7e*	42743	19.5616
hsa-miR-302b*	42667	2.54374				hsa-miR-1305	46501	6.05272	hsa-let-7c	19004	18.455
hsa-miR-936	42869	2.52254				hsa-miRPlus-E1211	46657	5.95665	hsa-miR-194	10988	18.3093
hsa-miRPlus-E1247	46445	2.50694				hsa-miR-96	13147	5.94132	hsa-miR-641	17530	17.2415
hsa-miR-524-5p	46235	2.33706				hsa-miR-186	18739	5.89882	hsa-miR-658	46451	16.6971
hsa-miR-513a-3p	42960	2.29606				hsa-miRPlus-E1034	46587	5.7645	hsa-miRPlus-F1147	46353	16.3747
hsa-miRPlus-D1100	30768	2.29322				hsa-miR-10a	13485	5.70045	hsa-miRPlus-C1005	17891	15.2347
hsa-miR-886-5p	17885	2.27973				hsa-miR-194	10988	5.54833	hsa-miR-378	11105	15.0067
hcmv-miR-US5-1	17499	2.27524				hsa-miR-191	10985	5.5382	hsa-miR-193b	10987	14.9306
hsa-miRPlus-F1037	46388	2.26002				hsa-miR-363	11077	5.18805	hsa-miR-183	10977	14.8903
hsa-miRPlus-E1211	46657	2.21492				hsa-let-7f-2*	42742	5.18805	hsa-miR-574-5p	27740	13.8811
hsa-miR-584	42652	2.19472				hsa-miR-491-3p	17927	5.08594	hsa-miR-30e	28191	13.6613
hsa-miRPlus-F1038	46505	2.18531				hsa-miRPlus-D1058	28534	4.9959	hsa-miR-93*	42747	13.0583
hsa-miRPlus-F1170	46317	2.16177				hsa-miR-183	10977	4.963	hsa-miR-425	17608	13.0287
hsa-miRPlus-E1079	46225	2.03499				hsa-miR-197	42783	4.70028	hsa-miR-589	42542	12.3696
hsa-miR-664	46371	2.00633				hsa-miR-936	42869	4.69395	hsa-miR-182*	10976	12.1774
hsa-miRPlus-F1008	46460	2.0032				hsa-miR-140-3p	42630	4.64304	hsa-miR-889	42556	11.5037
						kshv-miR-K12-6-5p	17650	4.6378	hsa-miRPlus-E1065	46488	11.4856
						hsa-miR-429	13171	4.6116	hsa-miRPlus-E1033	46749	10.4812
						hsa-miR-374a	27378	4.5604	hsa-miRPlus-E1170	46323	10.4562
						hsa-miR-451	42866	4.54755	hsa-miRPlus-E1093	46379	9.89444
						hsa-miRPlus-E1056	46864	4.49631	hsa-miR-362-5p	42503	9.84555
						hsa-miR-92a-2*	42801	4.4835	hsa-miR-26a-2*	42666	9.716
						hsa-miR-127-5p	42692	4.4469	hsa-let-7f-1*	42768	9.716
						hsa-miR-93	30687	4.4308	hsa-miR-26a-2*	42666	9.716
						hsa-miRPlus-E1013	46291	4.4272	hsa-miR-181b	10972	9.62825
						hsa-miR-339-5p	42739	4.40061	hsa-miR-331-3p	42887	9.51425
						hsa-miR-1183	46880	4.38102	hsa-miR-92a	42728	9.42158
						hsa-miR-331-3p	42887	4.357	hsa-miR-197	42783	9.19219
						hsa-miRPlus-C1075	42819	4.3554	hsa-miR-193a-3p	10986	8.24954
						hsa-miRPlus-C1005	17891	4.31408	hsa-miRPlus-E1082	46352	7.79846
						hsa-miR-664*	46829	4.29135	hsa-miR-34c-5p	11074	7.7728
						hsa-miRPlus-E1202	46648	4.26244	hsa-miR-487b	14285	7.56553
						hsa-miR-574-5p	27740	4.23514	hsa-miR-378*	11092	7.25462
						hsa-miRPlus-E1088	46512	4.20153	hsa-miR-365	11078	7.24104
						hsa-miR-378	11105	4.20049	hsa-miR-339-5p	42739	6.76158
						hsa-miR-584	42652	4.12383	hsa-miRPlus-E1102	46337	6.68807
						hsa-miR-559	31076	4.08528	hsa-miR-103-2*	42720	6.52916
						hsa-miR-128	33902	4.07537	hsa-miR-151-3p	17463	6.51018
						hsa-miRPlus-E1093	46379	4.0505	hsa-miR-126*	33596	6.47734
						hsa-miRPlus-E1014	46769	4.03515	hsa-miR-493*	11125	6.37527
						hsa-miRPlus-A1072	42793	4.00263	hsa-let-7f-2*	42742	6.21824
						hsa-miR-93*	42747	3.98274	hsa-let-7b	17749	6.07851
						hsa-miRPlus-A1015	28302	3.87203	hsa-miR-664*	46829	5.89438
						hsa-let-7b*	42769	3.86221	hsa-miR-196a*	42538	5.68334
						hsa-miR-224	42473	3.85025	hsa-miR-532-5p	17624	5.50075
						kshv-miR-K12-2	17470	3.79779	hsa-miR-128	33902	5.49278
						hsa-miR-15b	17280	3.78344	hsa-miR-1290	46921	5.48957
						hsa-miRPlus-E1018	46463	3.68928	hsa-miR-550	42914	5.44907
						hsa-miR-1274b	46328	3.66133	hsa-miR-432	11111	5.32005
						hsa-miR-363*	27544	3.65554	hsa-miR-1826	46802	5.28793
						hsa-miRPlus-F1128	46567	3.65085	hsa-miR-10b	10925	5.27331
						hsa-miR-518d-5p/hsa-miR-520c-5p/hsa-miR-526a	42833	3.63607	hsa-miRPlus-E1013	46291	5.27269
						hsa-miR-103-2*	42720	3.6234	hsa-miR-363*	27544	5.18187
						hsa-miR-34c-5p	11074	3.6234	hsa-miRPlus-E1027	46804	5.17035
						hsa-miRPlus-E1102	46337	3.5932	hsa-miRPlus-A1015	28302	5.15478
						hsa-miRPlus-F1022	46526	3.4587	hsa-miR-1307	42681	5.06672
						hsa-miRPlus-F1008	46460	3.4587	hsa-miR-30a*	19595	4.92278
						hsa-miRPlus-F1039	46841	3.4587	hsa-miR-186	18739	4.84812
						hsa-miRPlus-E1071	46874	3.4587	hsa-miRPlus-E1290	46493	4.79553
						hsa-miRPlus-E1173	46740	3.4587	hsa-miR-1287	46440	4.60259
						hsa-miR-641	17530	3.43364	hsa-miR-937	42514	4.60005
						hsa-miR-23b	11027	3.4197	hsa-miR-135b*	42615	4.49095
						hsa-miR-221	11022	3.39985	hsa-miRPlus-E1225	46885	4.46727
						hsa-miRPlus-E1271	46539	3.39016	hsa-miRPlus-E1108	46319	4.35001
						hsa-miR-28-5p	42831	3.37635	hsa-let-7b*	42769	3.96043
						hsa-miR-92a	42728	3.33406	hsa-miR-491-3p	17927	3.93761
						hsa-miRPlus-E1141	46303	3.30942	hsa-miRPlus-E1212	46343	3.87339
						hsa-miR-194*	42570	3.27666	hsa-miR-1305	46501	3.80004
						hsa-miR-1290	46921	3.27123	hsa-miRPlus-E1184	45883	3.78057
						hsa-miR-30c-1*	42702	3.26655	hsa-miR-26b*	42523	3.75686
						hsa-miR-148b	19585	3.26589	hsa-miR-1274b	46328	3.73919
						hcmv-miR-US25-2-3p	17529	3.22812	hsa-miR-362-3p	17893	3.73095
						hsa-miRPlus-E1196	46523	3.22812	hsa-miRPlus-E1030	46351	3.69768
						hsa-miRPlus-E1290	46493	3.18029	hsa-miR-1258	46869	3.67122
						hcmv-miR-US5-1	17499	3.17047	hsa-miR-1286	46295	3.6489
						hsa-let-7a	17748	3.16596	hsa-miRPlus-F1128	46567	3.61059
						hsa-miR-98	11182	3.15342	hsa-miR-1280	46698	3.39895
						hsa-let-7e*	42743	3.15126	hsa-miR-200b	18900	3.29201
						hsa-miR-26b*	42523	3.11283	hsa-miR-412	42764	3.26615
						hsa-miR-106b	19582	3.06769	hsa-miR-10a	13485	3.24142
						hsa-miRPlus-E1136	46237	3.04547	kshv-miR-K12-6-5p	17650	3.17008
						hsa-miR-1286	46295	3.03946	hsa-miR-574-3p	28966	3.16367
						hsa-let-7d	46437	3.02524	hsa-miR-888*	42825	3.11626
						hsa-let-7f	46435	2.98632	hsa-miR-135b	10942	3.10912
						hsa-miR-220a	11021	2.93465	hsa-miRPlus-E1172	46817	2.93502
						hsa-miR-154*	42572	2.88225	hsa-miRPlus-E1172	46817	2.93502
						hsa-miR-431*	42674	2.88225	hsa-miR-654-3p	21498	2.9148
						hsa-miR-190	27536	2.88225	hsa-miR-95	11181	2.86996
						hsa-miR-589	42542	2.85865	hsa-miR-205	46917	2.83276
						hsa-miR-34a	27217	2.81759	hsa-miR-600	17377	2.81077
						hsa-miR-30b	17565	2.80466	hsa-miR-320a	27533	2.80493
						hiv1-miR-H1	42533	2.7999	hsa-miRPlus-E1012	46649	2.77549
						hsa-miR-30a*	19595	2.79491	hsa-miRPlus-E1218	46213	2.70433
						hsa-miRPlus-E1175	46348	2.76696	hsa-miR-500*	46406	2.69457
						hsa-miR-153	42599	2.76696	hsa-miR-24-2*	42950	2.59093
						hsa-let-7b	17749	2.75897	hsa-miR-377	11091	2.4984
						hsa-miRPlus-F1094	46618	2.7328	hsa-miR-320b	46324	2.48404
						hsa-miRPlus-F1080	46570	2.6901	hsa-miR-149	42810	2.45659
						hsa-miR-26a-2*	42666	2.6901	hsa-miR-126	4610	2.39585
						hsa-miRPlus-E1260	46653	2.6901	hsa-miR-1246	46514	2.37856
						hsa-miR-26a-2*	42666	2.6901	hsa-miR-1246	46514	2.37856
						hsa-miR-17	42650	2.66854	hsa-miR-513a-3p	42960	2.30829
						hsa-miR-26a	11030	2.66608	hsa-miR-513a-3p	42960	2.30829
						hsa-miR-374b*	42476	2.65556	hsa-miR-339-3p	42912	2.26707
						hsa-miRPlus-E1205	46768	2.63416	hsa-miR-502-3p	46654	2.2208
						hsa-miR-16	10967	2.60924	hsa-miR-220a	11021	2.13371
						hsa-miR-1826	46802	2.5993	hsa-miRPlus-E1271	46539	2.08435
						hsa-miR-205	46917	2.58623	hsa-miR-429	13171	2.07275
						hsa-miRPlus-F1170	46317	2.57914	hsa-miR-153	42599	2.07275
						hsa-miR-373*	27545	2.562	hsa-miRPlus-E1090	46715	2.01577
						hsa-miR-664	46371	2.558
						hsa-miRPlus-E1047	46475	2.55083
						hsa-miRPlus-F1016	46392	2.53638
						hsa-miR-24-2*	42950	2.53108
						hsa-miRPlus-E1212	46343	2.51783
						hsa-miR-101	31026	2.50789
						hsa-miRPlus-E1108	46319	2.50242
						hsa-miR-608	42543	2.49795
						hsa-miR-432	11111	2.49532
						hsa-miRPlus-E1218	46213	2.49109
						hsa-miR-151-5p	11260	2.47424
						hsa-miR-22	11020	2.44742
						hsa-miR-18b	42644	2.42139
						hsa-miRPlus-E1065	46488	2.41116
						hsa-miRPlus-E1030	46351	2.40958
						hsa-miR-320b	46324	2.39296
						hsa-miR-23a	42744	2.38727
						hsa-miRPlus-F1181	46329	2.38415
						hsa-miR-193b	10987	2.36932
						hsa-miR-200b	18900	2.36648
						hsa-miR-550	42914	2.3593
						hsa-miR-1259	46923	2.34569
						hsa-miR-302b*	42667	2.34555
						hsa-miR-302b*	42667	2.34555
						hsa-miRPlus-E1063	46937	2.34183
						hsa-miR-548e	46703	2.33874
						hsa-miR-151-3p	17463	2.31842
						hsa-miR-769-3p	42828	2.3058
						hsa-miR-181b	10972	2.3058
						hsa-miRPlus-E1060	46394	2.29119
						hsa-miR-412	42764	2.28074
						hsa-miR-299-3p	11037	2.2544
						hsa-miRPlus-E1053	46280	2.24956
						hsa-miR-888*	42825	2.24393
						hsa-miR-513a-3p	42960	2.23374
						hsa-miR-513a-3p	42960	2.23374
						hsa-miR-222	11023	2.22766
						hsa-miR-320a	27533	2.19755
						hsa-miRPlus-F1163	46601	2.19051
						hsa-miRPlus-E1033	46749	2.18728
						hsa-miRPlus-E1033	46749	2.18728
						hsa-miR-15a	27720	2.17218
						hsa-miR-100	19581	2.14869
						hsa-miR-574-3p	28966	2.1357
						hsa-miRPlus-E1035	45944	2.13308
						hsa-miRPlus-E1172	46817	2.12443
						hsa-miR-24	17506	2.11644
						hsa-miRPlus-E1016	46466	2.11073
						hsa-miR-600	17377	2.10626
						hsa-miRPlus-F1195	46882	2.10338
						hsa-miR-516a-3p/hsa-miR-516b*	11150	2.08963
						hsa-miR-516a-3p/hsa-miR-516b*	11150	2.08963
						hsa-miRPlus-E1225	46885	2.07834
						hsa-let-7c	19004	2.07632
						hsa-miRPlus-E1057	46444	2.07522
						hsa-let-7g	46438	2.06849
						hsa-miR-196a*	42538	2.065
						hsa-miRPlus-E1170	46323	2.0609
						hsa-miR-622	17493	2.03359
						hsa-miRPlus-F1202	46563	2.02751
						hsa-miRPlus-F1202	46563	2.02751
